# Supplementary material for: Optimisation of a Microfluidic Method for the Delivery of a Small Peptide
Source: Pharmaceutics. 2021 Sep 18;13(9):1505. doi: 10.3390/pharmaceutics13091505 (PMC8468767; doi:10.3390/pharmaceutics13091505)
Supplement: Supplementary file 1 [file pharmaceutics-13-01505-s001.zip]

Archive with 1 entries (1 files):
- pharmaceutics-1298519-supplementary.pdf
